# Supplementary material for: Data on differentially expressed proteins in rock inhibitor-treated human trabecular meshwork cells using SWATH-based proteomics
Source: Data Brief. 2020 Jun 12;31:105846. doi: 10.1016/j.dib.2020.105846 (PMC7322233; doi:10.1016/j.dib.2020.105846)
Supplement: Supplementary file 2 [file mmc2.zip]

Archive with 1 entries (1 files):
- mmc2.xlsb
